# Supplementary material for: A mechanistic model for long-term immunological outcomes in South African HIV-infected children and adults receiving ART
Source: eLife. 2021 Jan 14;10:e42390. doi: 10.7554/eLife.42390 (PMC7857728; doi:10.7554/eLife.42390)
Supplement: Figure 3—figure supplement 2—source data 1. — Data source to reproduce the individual-level CD4 trajectories plot for adults. [file elife-42390-fig3-figsupp2-data1.txt]

patient	k	q	z0	s	r
1	42.4348402701518	0.401369379806689	0.00275257014294619	0.0784122190835245	1.66177842248107
2	2.05660971801237	2.32943662328074	0.415015330377014	0.022848115882035	0.223180834218969
3	18.7348783064178	0.421470596235305	0.0148852629444208	0.138130419309952	0.52049468171604
4	2.57218994280114	3.34403184379335	0.455897184005126	0.0173856709564407	0.174666601187771
5	5.872339031556	7.03712258966364	0.324332501345083	0.00966154001377497	0.262879418326353
6	6.45271908169974	1.68000998318633	0.170599709319767	0.014660039747936	0.186701662445748
7	2.67784812039016	0.565503868114116	0.216343790371143	0.0110030672270469	0.703426334700864
8	1.94602250422151	3.50892245948169	0.994075526594244	0.00534584523213562	0.270644276665448
9	1.97529292003178	0.42292336216918	0.237279683417966	0.00620501469559776	0.896028050754867
10	34.1260141514758	0.223853810617206	0.00490745807759075	0.109677661414308	0.746633514833375
11	1.82827537487452	0.914000217482371	0.344979064576347	0.0230669533989818	0.23452048967271
12	3.34552288739336	1.8290662200036	0.211055602050707	0.0826681215675841	0.444561035622692
