# Supplementary material for: A mechanistic model for long-term immunological outcomes in South African HIV-infected children and adults receiving ART
Source: eLife. 2021 Jan 14;10:e42390. doi: 10.7554/eLife.42390 (PMC7857728; doi:10.7554/eLife.42390)
Supplement: Figure 4—figure supplement 2—source data 1. [file elife-42390-fig4-figsupp2-data1.txt]

patient	k	q	z0	s	r
1	2.10772590416268	0.627651212397327	0.283165347625783	0.0092090763958179	1.85724217164597
2	3.24011926356024	0.795572390723604	0.0656231393014388	0.0333526756939192	0.795386262297448
3	3.25692367756726	0.132199514233764	0.0614654164644052	0.0108883747770249	3.42497277172422
4	10.115954926112	0.12627658442759	0.0105113431130984	0.0259688455534259	0.404504365368467
5	2.93691024273985	1.01266329763199	0.0596419427848422	0.0658839365546532	5.0754785078103
6	1.02317094413244	0.930727344821943	1.35767231073295	0.00487480628451547	0.0663221458124107
7	2.20662775817361	0.17051556402093	0.104210168899053	0.00733349802957737	1.97071373580732
8	0.970256631940651	1.43128135703846	0.631221839602065	0.0186312322789137	0.472545196665262
9	2.47603380060559	0.303069522273479	0.195557570965447	0.00819402380314928	1.52274427760152
10	2.48675088692853	0.578648015538862	0.124105905594867	0.0135150092882197	0.891583517019598
11	7.21276827807048	2.03156021749657	0.0587042477090128	0.0516340051883316	1.16501020552537
12	3.5164468382393	2.11190107628914	0.108995109405711	0.0825153319544909	0.683523156876648
