# Supplementary material for: A mechanistic model for long-term immunological outcomes in South African HIV-infected children and adults receiving ART
Source: eLife. 2021 Jan 14;10:e42390. doi: 10.7554/eLife.42390 (PMC7857728; doi:10.7554/eLife.42390)
Supplement: Appendix 1—figure 1—source data 1. [file elife-42390-app1-fig1-data1.csv]

	roundage_m	health_cd4	NA
1	0	3244.95716225559	0
2	1	3176.81053756044	0.0833333333333333
3	2	3110.79956915472	0.166666666666667
4	3	3046.85732741709	0.25
5	4	2984.91898024266	0.333333333333333
6	5	2924.92172730866	0.416666666666667
7	6	2866.80473640011	0.5
8	7	2810.50908173105	0.583333333333333
9	8	2755.97768419871	0.666666666666667
10	9	2703.15525351004	0.75
11	10	2651.98823212194	0.833333333333333
12	11	2602.42474093842	0.916666666666667
13	12	2554.4145267095	1
14	13	2507.90891107858	1.08333333333333
15	14	2462.86074122667	1.16666666666667
16	15	2419.22434206336	1.25
17	16	2376.95546991607	1.33333333333333
18	17	2336.01126767067	1.41666666666667
19	18	2296.35022131791	1.5
20	19	2257.93211786169	1.58333333333333
21	20	2220.71800454646	1.66666666666667
22	21	2184.67014936232	1.75
23	22	2149.75200278795	1.83333333333333
24	23	2115.92816073241	1.91666666666667
25	24	2083.16432863835	2
26	25	2051.42728671022	2.08333333333333
27	26	2020.6848562321	2.16666666666667
28	27	1990.90586694122	2.25
29	28	1962.0601254239	2.33333333333333
30	29	1934.11838450192	2.41666666666667
31	30	1907.05231357833	2.5
32	31	1880.83446991262	2.58333333333333
33	32	1855.438270796	2.66666666666667
34	33	1830.8379665988	2.75
35	34	1807.0086146625	2.83333333333333
36	35	1783.9260540099	2.91666666666667
37	36	1761.56688084793	3
38	37	1739.90842483819	3.08333333333333
39	38	1718.92872611105	3.16666666666667
40	39	1698.60651300022	3.25
41	40	1678.92118047503	3.33333333333333
42	41	1659.85276924865	3.41666666666667
43	42	1641.38194554106	3.5
44	43	1623.48998147617	3.58333333333333
45	44	1606.15873609333	3.66666666666667
46	45	1589.37063695392	3.75
47	46	1573.10866232435	3.83333333333333
48	47	1557.35632391743	3.91666666666667
49	48	1542.09765017464	4
50	49	1527.3171700723	4.08333333333333
51	50	1512.99989743523	4.16666666666667
52	51	1499.13131574201	4.25
53	52	1485.69736340645	4.33333333333333
54	53	1472.68441952034	4.41666666666667
55	54	1460.07929004292	4.5
56	55	1447.86919442327	4.58333333333333
57	56	1436.04175264189	4.66666666666667
58	57	1424.58497265838	4.75
59	58	1413.48723825252	4.83333333333333
60	59	1402.73729724638	4.91666666666667
61	60	1392.32425009556	5
62	61	1382.23753883796	5.08333333333333
63	62	1372.46693638888	5.16666666666667
64	63	1363.00253617161	5.25
65	64	1353.83474207299	5.33333333333333
66	65	1344.95425871374	5.41666666666667
67	66	1336.35208202374	5.5
68	67	1328.01949011263	5.58333333333333
69	68	1319.94803442656	5.66666666666667
70	69	1312.12953118205	5.75
71	70	1304.55605306833	5.83333333333333
72	71	1297.21992120966	5.91666666666667
73	72	1290.11369737966	6
74	73	1283.23017645952	6.08333333333333
75	74	1276.56237913263	6.16666666666667
76	75	1270.1035448081	6.25
77	76	1263.84712476615	6.33333333333333
78	77	1257.78677551819	6.41666666666667
79	78	1251.9163523751	6.5
80	79	1246.22990321696	6.58333333333333
81	80	1240.72166245819	6.66666666666667
82	81	1235.38604520166	6.75
83	82	1230.21764157607	6.83333333333333
84	83	1225.21121125082	6.91666666666667
85	84	1220.36167812276	7
86	85	1215.66412516938	7.08333333333333
87	86	1211.11378946344	7.16666666666667
88	87	1206.70605734371	7.25
89	88	1202.4364597371	7.33333333333333
90	89	1198.30066762744	7.41666666666667
91	90	1194.29448766614	7.5
92	91	1190.41385792056	7.58333333333333
93	92	1186.6548437555	7.66666666666667
94	93	1183.01363384384	7.75
95	94	1179.48653630215	7.83333333333333
96	95	1176.06997494742	7.91666666666667
97	96	1172.76048567113	8
98	97	1169.55471292695	8.08333333333333
99	98	1166.44940632844	8.16666666666667
100	99	1163.44141735347	8.25
101	100	1160.52769615188	8.33333333333333
102	101	1157.70528845316	8.41666666666667
103	102	1154.97133257109	8.5
104	103	1152.32305650223	8.58333333333333
105	104	1149.75777511532	8.66666666666667
106	105	1147.27288742879	8.75
107	106	1144.8658739736	8.83333333333333
108	107	1142.53429423868	8.91666666666667
109	108	1140.27578419646	9
110	109	1138.08805390596	9.08333333333333
111	110	1135.96888519097	9.16666666666667
112	111	1133.91612939099	9.25
113	112	1131.9277051827	9.33333333333333
114	113	1130.00159646964	9.41666666666667
115	114	1128.13585033809	9.5
116	115	1126.32857507693	9.58333333333333
117	116	1124.57793825965	9.66666666666667
118	117	1122.88216488639	9.75
119	118	1121.23953558426	9.83333333333333
120	119	1119.64838486403	9.91666666666667
121	120	1118.10709943145	10
122	121	1116.61411655153	10.0833333333333
123	122	1115.16792246404	10.1666666666667
124	123	1113.76705084868	10.25
125	124	1112.41008133837	10.3333333333333
126	125	1111.0956380791	10.4166666666667
127	126	1109.82238833493	10.5
128	127	1108.58904113673	10.5833333333333
129	128	1107.3943459732	10.6666666666667
130	129	1106.23709152301	10.75
131	130	1105.11610442658	10.8333333333333
132	131	1104.03024809639	10.9166666666667
133	132	1102.97842156462	11
134	133	1101.95955836681	11.0833333333333
135	134	1100.97262546057	11.1666666666667
136	135	1100.01662217818	11.25
137	136	1099.09057921198	11.3333333333333
138	137	1098.19355763156	11.4166666666667
139	138	1097.32464793179	11.5
140	139	1096.48296911063	11.5833333333333
141	140	1095.66766777591	11.6666666666667
142	141	1094.87791727999	11.75
143	142	1094.1129168817	11.8333333333333
144	143	1093.37189093437	11.9166666666667
145	144	1092.65408809944	12
146	145	1091.95878058466	12.0833333333333
147	146	1091.28526340613	12.1666666666667
148	147	1090.63285367356	12.25
149	148	1090.00088989786	12.3333333333333
150	149	1089.3887313204	12.4166666666667
151	150	1088.79575726341	12.5
152	151	1088.22136650061	12.5833333333333
153	152	1087.66497664761	12.6666666666667
154	153	1087.12602357149	12.75
155	154	1086.60396081871	12.8333333333333
156	155	1086.09825906117	12.9166666666667
157	156	1085.60840555941	13
158	157	1085.13390364281	13.0833333333333
159	158	1084.67427220595	13.1666666666667
160	159	1084.22904522087	13.25
161	160	1083.7977712645	13.3333333333333
162	161	1083.38001306098	13.4166666666667
163	162	1082.97534703832	13.5
164	163	1082.58336289887	13.5833333333333
165	164	1082.2036632034	13.6666666666667
166	165	1081.83586296805	13.75
167	166	1081.47958927402	13.8333333333333
168	167	1081.13448088948	13.9166666666667
169	168	1080.80018790329	14
170	169	1080.47637137021	14.0833333333333
171	170	1080.16270296727	14.1666666666667
172	171	1079.85886466083	14.25
173	172	1079.56454838418	14.3333333333333
174	173	1079.27945572513	14.4166666666667
175	174	1079.00329762349	14.5
176	175	1078.73579407796	14.5833333333333
177	176	1078.47667386222	14.6666666666667
178	177	1078.22567424997	14.75
179	178	1077.98254074852	14.8333333333333
180	179	1077.74702684077	14.9166666666667
181	180	1077.51889373523	15
182	181	1077.29791012394	15.0833333333333
183	182	1077.08385194794	15.1666666666667
184	183	1076.87650217007	15.25
185	184	1076.67565055493	15.3333333333333
186	185	1076.48109345574	15.4166666666667
187	186	1076.29263360779	15.5
188	187	1076.11007992851	15.5833333333333
189	188	1075.93324732368	15.6666666666667
190	189	1075.76195649977	15.75
191	190	1075.59603378216	15.8333333333333
192	191	1075.43531093904	15.9166666666667
193	192	1075.27962501085	16
194	193	1075.12881814501	16.0833333333333
195	194	1074.98273743595	16.1666666666667
196	195	1074.84123476999	16.25
197	196	1074.70416667521	16.3333333333333
198	197	1074.571394176	16.4166666666667
199	198	1074.4427826521	16.5
200	199	1074.31820170215	16.5833333333333
201	200	1074.19752501144	16.6666666666667
202	201	1074.08063022386	16.75
203	202	1073.96739881785	16.8333333333333
204	203	1073.85771598618	16.9166666666667
205	204	1073.75147051961	17
206	205	1072	17.0833333333333
207	206	1070	17.1666666666667
208	207	1068	17.25
209	208	1066	17.3333333333333
210	209	1064	17.4166666666667
211	210	1062	17.5
212	211	1060	17.5833333333333
213	212	1058	17.6666666666667
214	213	1056	17.75
215	214	1054	17.8333333333333
216	215	1052	17.9166666666667
217	216	1050	18
218	217	1048	18.0833333333333
219	218	1046	18.1666666666667
220	219	1044	18.25
221	220	1042	18.3333333333333
222	221	1040	18.4166666666667
223	222	1038	18.5
224	223	1036	18.5833333333333
225	224	1034	18.6666666666667
226	225	1032	18.75
227	226	1030	18.8333333333333
228	227	1028	18.9166666666667
229	228	1026	19
230	229	1024	19.0833333333333
231	230	1022	19.1666666666667
232	231	1020	19.25
233	232	1018	19.3333333333333
234	233	1016	19.4166666666667
235	234	1014	19.5
236	235	1012	19.5833333333333
237	236	1010	19.6666666666667
238	237	1008	19.75
239	238	1006	19.8333333333333
240	239	1004	19.9166666666667
241	240	1002	20
242	241	1000	20.0833333333333
243	242	998	20.1666666666667
244	243	996	20.25
245	244	994	20.3333333333333
246	245	992	20.4166666666667
247	246	990	20.5
248	247	988	20.5833333333333
249	248	986	20.6666666666667
250	249	984	20.75
251	250	982	20.8333333333333
252	251	980	20.9166666666667
253	252	978	21
254	253	976	21.0833333333333
255	254	974	21.1666666666667
256	255	972	21.25
257	256	970	21.3333333333333
258	257	968	21.4166666666667
259	258	966	21.5
260	259	964	21.5833333333333
261	260	962	21.6666666666667
262	261	960	21.75
263	262	958	21.8333333333333
264	263	956	21.9166666666667
265	264	954	22
266	265	952	22.0833333333333
267	266	950	22.1666666666667
268	267	948	22.25
269	268	946	22.3333333333333
270	269	944	22.4166666666667
271	270	942	22.5
272	271	940	22.5833333333333
273	272	938	22.6666666666667
274	273	936	22.75
275	274	934	22.8333333333333
276	275	932	22.9166666666667
277	276	930	23
278	277	928	23.0833333333333
279	278	926	23.1666666666667
280	279	924	23.25
281	280	922	23.3333333333333
282	281	920	23.4166666666667
283	282	918	23.5
284	283	916	23.5833333333333
285	284	914	23.6666666666667
286	285	912	23.75
287	286	910	23.8333333333333
288	287	908	23.9166666666667
289	288	906	24
290	289	904	24.0833333333333
291	290	902	24.1666666666667
292	291	900	24.25
293	292	898	24.3333333333333
294	293	896	24.4166666666667
295	294	894	24.5
296	295	892	24.5833333333333
297	296	890	24.6666666666667
298	297	888	24.75
299	298	886	24.8333333333333
300	299	884	24.9166666666667
301	300	882	25
302	301	880	25.0833333333333
303	302	878	25.1666666666667
304	303	876	25.25
305	304	874	25.3333333333333
306	305	872	25.4166666666667
307	306	870	25.5
308	307	868	25.5833333333333
309	308	866	25.6666666666667
310	309	864	25.75
311	310	862	25.8333333333333
312	311	860	25.9166666666667
313	312	858	26
314	313	856	26.0833333333333
315	314	854	26.1666666666667
316	315	852	26.25
317	316	850	26.3333333333333
318	317	848	26.4166666666667
319	318	846	26.5
320	319	844	26.5833333333333
321	320	842	26.6666666666667
322	321	840	26.75
323	322	838	26.8333333333333
324	323	836	26.9166666666667
325	324	834	27
326	325	832	27.0833333333333
327	326	830	27.1666666666667
328	327	828	27.25
329	328	826	27.3333333333333
330	329	824	27.4166666666667
331	330	822	27.5
332	331	820	27.5833333333333
333	332	818	27.6666666666667
334	333	816	27.75
335	334	814	27.8333333333333
336	335	812	27.9166666666667
337	336	810	28
338	337	808	28.0833333333333
339	338	806	28.1666666666667
340	339	804	28.25
341	340	802	28.3333333333333
342	341	800	28.4166666666667
343	342	800	28.5
344	343	800	28.5833333333333
345	344	800	28.6666666666667
346	345	800	28.75
347	346	800	28.8333333333333
348	347	800	28.9166666666667
349	348	800	29
350	349	800	29.0833333333333
351	350	800	29.1666666666667
352	351	800	29.25
353	352	800	29.3333333333333
354	353	800	29.4166666666667
355	354	800	29.5
356	355	800	29.5833333333333
357	356	800	29.6666666666667
358	357	800	29.75
359	358	800	29.8333333333333
360	359	800	29.9166666666667
361	360	800	30
