# Supplementary material for: A mechanistic model for long-term immunological outcomes in South African HIV-infected children and adults receiving ART
Source: eLife. 2021 Jan 14;10:e42390. doi: 10.7554/eLife.42390 (PMC7857728; doi:10.7554/eLife.42390)
Supplement: Appendix 1—figure 2—source data 1. [file elife-42390-app1-fig2-data1.csv]

	age.y	m.CD4	w.CD4
1	17	693.184905660377	837.31320754717
2	18	695.456603773585	838.208805031447
3	19	697.728301886792	839.104402515723
4	20	700	840
5	21	702.273981132076	840.896641509434
6	22	704.561660377359	841.799547169811
7	23	706.876735849057	842.714981132075
8	24	709.232905660377	843.64920754717
9	25	711.643867924528	844.608490566038
10	26	714.123320754717	845.599094339623
11	27	716.684962264151	846.627283018868
12	28	719.342490566038	847.699320754717
13	29	722.109603773585	848.821471698113
14	30	725	850
15	31	728.013679245283	851.244905660377
16	32	731.095849056604	852.581132075472
17	33	734.178018867924	854.037358490566
18	34	737.191698113208	855.642264150943
19	35	740.068396226415	857.424528301887
20	36	742.739622641509	859.412830188679
21	37	745.136886792453	861.635849056604
22	38	747.191698113208	864.122264150943
23	39	748.835566037736	866.900754716981
24	40	750	870
25	41	750.656301886792	873.433735849057
26	42	750.934943396226	877.155924528302
27	43	751.006188679245	881.10558490566
28	44	751.040301886792	885.221735849057
29	45	751.207547169811	889.443396226415
30	46	751.678188679245	893.70958490566
31	47	752.622490566038	897.959320754717
32	48	754.210716981132	902.131622641509
33	49	756.613132075472	906.165509433962
34	50	760	910
35	51	764.466113207547	913.580150943396
36	52	769.804377358491	916.875169811321
37	53	775.732226415094	919.860301886792
38	54	781.967094339623	922.51079245283
39	55	788.22641509434	924.801886792453
40	56	794.227622641509	926.708830188679
41	57	799.688150943396	928.206867924528
42	58	804.325433962264	929.271245283019
43	59	807.856905660377	929.87720754717
44	60	810	930
45	61	810.537811320755	929.624637316562
46	62	809.516075471698	928.775211740042
47	63	807.046188679245	927.48558490566
48	64	803.239547169811	925.789618448637
49	65	798.207547169811	923.721174004193
50	66	792.06158490566	921.314113207547
51	67	784.913056603774	918.60229769392
52	68	776.873358490566	915.619589098533
53	69	768.053886792453	912.399849056604
54	70	758.566037735849	908.976939203354
55	71	748.52120754717	905.384721174004
56	72	738.03079245283	901.657056603774
57	73	727.206188679245	897.827807127883
58	74	716.15879245283	893.930834381551
59	75	705	890
60	76	693.822641509434	886.063522012579
61	77	682.645283018868	882.127044025157
62	78	671.467924528302	878.190566037736
63	79	660.290566037736	874.254088050315
64	80	649.11320754717	870.317610062893
65	81	637.935849056604	866.381132075472
66	82	626.758490566038	862.44465408805
67	83	615.581132075472	858.508176100629
68	84	604.403773584906	854.571698113208
69	85	593.22641509434	850.635220125786
70	86	582.049056603774	846.698742138365
71	87	570.871698113207	842.762264150943
72	88	559.694339622641	838.825786163522
73	89	548.516981132075	834.889308176101
74	90	537.339622641509	830.952830188679
75	91	526.162264150943	827.016352201258
76	92	514.984905660377	823.079874213836
77	93	503.807547169811	819.143396226415
78	94	492.630188679245	815.206918238994
79	95	481.452830188679	811.270440251572
